# Supplementary material for: The discrepancy between objective and subjective assessments of catastrophic health expenditure: evidence from China
Source: Health Policy Plan. 2024 Dec 2;40(3):331–45. doi: 10.1093/heapol/czae115 (PMC11886810; doi:10.1093/heapol/czae115)
Supplement: czae115_Supp [file czae115_supp.zip]

Archive with 1 entries (1 files):
- Supplementary materials-RR.pdf
